# Supplementary material for: Chemogenetic ON and OFF switches for RNA virus replication
Source: Nat Commun. 2021 Mar 1;12:1362. doi: 10.1038/s41467-021-21630-5 (PMC7921684; doi:10.1038/s41467-021-21630-5)
Supplement: Supplementary file 4 — Source Data [file 41467_2021_21630_MOESM4_ESM.xlsx]

## Sheet: Figure 1c,f, 3c
Figure 1c, 1f, 3c Western blots

## Sheet: Figure 1h i j
Figure 1h Amprenavir dose response - VSV-Pprot-GFP
			amprenavir dose (x-axis)	virus titer (y-axis)
				VSV-Pprot-GFP			VSV-GFP
			1e-10	316	316	316	316000000	562000000	422000000
			1e-09	316	316	316	422000000	562000000	422000000
			1e-08	316	316	316	422000000	562000000	750000000
			3e-08	316	316	316	422000000	237000000	750000000
			1e-07	316	316	1000	1000000000	1000000000	316000000
			3e-07	750	23700	5620	1000000000	1300000000	316000000
			1e-06	100000	422000	237000	1000000000	1000000000	1300000000
			3e-06	1000000	7500000	7500000
			1e-05	7500000	1780000	56200000	750000000	562000000	750000000
			3e-05	13300000	4220000	17800000
			0.0001	31600000	13300000	7500000	100000000	42200000	562000000
			0.0003	1780000	4220000	2370000	31600000	42200000	75000000
Figure 1i Amprenavir dose response - VSV-Lprot-GFP
			amprenavir dose (x-axis)	virus titer (y-axis)
				VSV-Lprot-GFP		VSV-GFP
			1e-08	316	316	56200000	100000000
			3e-08	422	422	75000000	42200000
			1e-07	2370	5620	100000000	100000000
			3e-07	56200	42200	56200000	42200000
			1e-06	562000	422000	75000000	100000000
			3e-06	1330000	750000	75000000	178000000
			1e-05	2370000	4220000	56200000	23700000
			3e-05	3160000	7500000	42200000	17800000
Figure 1j Viral replication kinetics
			hours past infection	Virus titer (y-axis)
				VSV-GFP		VSV-Lprot-GFP		VSV-Pprot-GFP
			0	31.6	31.6	31.6	31.6	31.6	31.6
			4	56067	99684	12180	21330	4042	1543
			8	42200000	75000000	31600000	31600000	1780000	2370000
			12	422000000	178000000	56200000	75000000	7500000	10000000
			16	178000000	316000000	178000000	75000000	13300000	17800000
			24	237000000	178000000	56200000	75000000	23700000	31600000

## Sheet: Figure 2b
Figure 2b Quantification of luciferase signal from VSV-Pprot-Luc treated tumors
			Days post infection (x-axis)	Radiance [p/s/cm2/sr] (y-axis)
				VSV-Pprot Luc + APV					VSV-P-prot Luc - APV
			1	5136	287500	1118000	16770	2409000	229200	361800	157200	206000	8049
			2	849200	15880000	724500	4068000	26180000	9751000	4093000	4786000	209300	1510
			4	28740000	163100000	131900	66500000	151000000	252100	1268000	29270000	641100	1025
			6	115400000	71730000	8766000	51430000	24390000	5815000	1128000	4870000	960100	834.7
			8	309300000	2761000	2958000	88300000	30480000	725000	32000	439000	389400	765.5
			9	352300000	392700	5038000	104700000	123200000	91150	71160	25790	137200	416.6
			17	21040000	1347	56010000	56040000	106400000	674.6	583.2	505.2	688.4	479.1

## Sheet: Figure 2 c
Figure 2c tumor growth graphs
			days post tumor	Tumor volume (cm3)
				mock						VSV						VSV-Lprot - APV					VSV-Lprot + APV
			-12	0.014	0.032	0.031	0.034	0.019	0.055	0.018	0.014	0.022	0.035	0.046	0.005	0.013	0.045	0.045	0.036	0.058	0.03	0.044	0.014	0.034	0.049
			-8	0.034	0.034	0.039	0.06	0.036	0.05	0.022	0.015	0.044	0.058	0.066	0.005	0.035	0.056	0.05	0.061	0.123	0.067	0.047	0.022	0.054	0.038
			-5	0.048	0.057	0.05	0.118	0.034	0.081	0.03	0.028	0.073	0.044	0.104	0.024	0.066	0.074	0.107	0.061	0.128	0.09	0.055	0.048	0.084	0.074
			-3	0.06	0.088	0.075	0.189	0.033	0.139	0.044	0.03	0.11	0.065	0.141	0.039	0.064	0.089	0.158	0.071	0.199	0.103	0.087	0.073	0.176	0.144
			0	0.12	0.114	0.138	0.406	0.057	0.224	0.075	0.044	0.276	0.081	0.256	0.041	0.134	0.141	0.209	0.103	0.254	0.113	0.128	0.115	0.232	0.178
			3	0.182	0.22	0.209	0.616	0.087	0.356	0.125	0.094	0.185	0.156	0.375	0.118	0.235	0.171	0.367	0.11	0.222	0.125	0.197	0.213	0.231	0.166
			6	0.403	0.308	0.45	0.926	0.136	0.462	0.109	0.068	0.101	0.118	0.242	0.094	0.365	1.44	0.496	0.247	0.324	0.129	0.369	0.31	0.23	0.3
			9	0.435	0.646	0.719	1.219	0.23	0.633	0.082	0.032	0.06	0.062	0.18	0.048	0.53		0.609	0.356	0.504	0.186	0.44	0.48	0.282	0.356
			12	0.725	1.176	0.871		0.314	0.762	0.043	0.026	0.05	0.065	0.091	0.013	0.678		0.891	0.754	0.946	0.293	0.48	0.749	0.372	0.401
			15	0.681		0.98		0.507	1.112	0.057	0.014	0.021	0.06	0.036	0.014	1.301		1.42	0.946	1.503	0.418	0.584	1.014	0.292	0.389
			18	1.348		1.274		0.725	1.42	0.035		0.011	0.055	0.011					0.946		0.52	0.726		0.282	0.52
			21					1.243		0.021		0.011	0.07	0.011					1.012		1.082	0.774		0.28	0.5
			24							0.012		0.003	0.032	0.003										0.231	0.52
			27							0.013		0	0.032	0.003										0.272	0.726
			31									0		0.003											0.379
			33									0		0.003											0.452
			Tumour volume: length x width2 x 0.4

## Sheet: Figure 2d
Figure 2d Kaplan Meier survival curve (Graphpad Prism)										survival analysis (Graphpad Prism)															Overall												mock vs VSV-Lprot w/o PI												VSV-Lprot w/o PI vs VSV-Lprot + PI
			day of event	mock	VSV	VSV-Lprot - APV	VSV-Lprot + APV				survival proportions				mock	VSV	VSV-Lprot - APV	VSV-Lprot + APV				Curve comparsion			Comparison of Survival Curves									Curve comparsion			Comparison of Survival Curves									Curve comparsion			Comparison of Survival Curves
			12	1										0	100	100	100	100							Log-rank (Mantel-Cox) test (recommended)												Log-rank (Mantel-Cox) test												Log-rank (Mantel-Cox) test
			21	1										6			80								Chi square	22.49											Chi square	0.8308											Chi square
			27	1										12	66.6667										df	3											df	1											df
			18	1										15			20								P value	<0,0001											P value	0.362											P value
			12	1										18	33.3333										P value summary	****											P value summary	ns											P value summary
			18	1										21	16.6667		0	80							Are the survival curves sig different?	Yes											Are the survival curves sig different?	No											Are the survival curves sig different?
			34		0									27	0
			34		0									31				60							Logrank test for trend (recommended)												Gehan-Breslow-Wilcoxon test												Gehan-Breslow-Wilcoxon test
			34		0									34		100		60							Chi square	1.055											Chi square	0.7046											Chi square
			34		0																				df	1											df	1											df
			34		0																				P value	0.3043											P value	0.4012											P value
			34		0						# of subjects at risk				mock	VSV	VSV-Lprot - APV	VSV-Lprot + APV							P value summary	ns											P value summary	ns											P value summary
			15			1								0	6	6	5	5							Sig. trend?	No											Are the survival curves sig different?	No											Are the survival curves sig different?
			6			1								6			5
			15			1								12	6										Gehan-Breslow-Wilcoxon test												Median survival												Median survival
			21			1								15			4								Chi square	19.2											all mock	18											VSV-Lprot
			15			1								18	4										df	3											VSV-Lprot	15											VSV-Lprot + APV
			21				1							21	2		1	5							P value	0.0002											Ratio (and its reciprocal)	1.2	0.8333
			31				1							27	1										P value summary	***											95% CI of ratio	0,3662 to 3,932	0,2543 to 2,731										Hazard Ratio (Mantel-Haenszel)
			34				0							31				4							Are the survival curves sig different?	Yes																							Ratio (and its reciprocal)
			34				0							34		6		3																			Hazard Ratio (Mantel-Haenszel)	B/D	D/B										95% CI of ratio
			34				0																														Ratio (and its reciprocal)	0.4942	2.023
																																					95% CI of ratio	0,1086 to 2,25	0,4445 to 9,21										Hazard Ratio (logrank)
																																																	Ratio (and its reciprocal)
																																					Hazard Ratio (logrank)	B/D	D/B										95% CI of ratio
																																					Ratio (and its reciprocal)	0.6388	1.566
																																					95% CI of ratio	0,1846 to 2,21	0,4525 to 5,416
																						Data summary				mock	VSV	VSV-Lprot - APV	VSV-Lprot + APV					Data summary				mock	VSV-Lprot - APV							Data summary
																									Number of rows	27	27	27	27								Number of rows	27	27										Number of rows
																									# of blank lines	21	21	22	22								# of blank lines	21	22										# of blank lines
																									# rows with impossible data	0	0	0	0								# rows with impossible data	0	0										# rows with impossible data
																									# censored subjects	0	6	0	3								# censored subjects	0	0										# censored subjects
																									# deaths/events	6	0	5	2								# deaths/events	6	5										# deaths/events
																									Median survival	18	Undefined	15	Undefined								Median survival	18	15										Median survival
[truncated: 2 more columns]

## Sheet: Figure 2e f g i
Figure 2e Body weight of intracranial VSV-Pprot-GFP
			Days post inocculation (x-axis)	body weight (%) (y-axis)
				VSV-Pprot-GFP			VSV-dsRed			VSV-Pprot-GFP + PI
			-1	96.8254	98.2759	99.5025	97.191	103.365	101.5	98.4375	99.1031	104.455
			0	100	100	100	100	100	100	100	100	100
			1	93.1217	96.5517	97.5124	96.0674	94.2308	88.5	95.8333	97.3094	94.0594
			2	92.0635	98.2759	93.5323	87.0786	85.5769	82.5	98.4375	95.5157	94.5545
			3	91.5344	95.4023	93.0348	80.3371	80.1		98.4375	94.6188	95.0495
			4	94.1799	97.7011	95.5224	78.6517			100	92.3767	96.0396
			5	92.0635	92.5287	93.0348				96.3542	94.1704	93.5644
			6	92.0635	92.5287	92.0398				97.3958	93.722	95.0495
			7	92.5926	91.954	93.0348				97.3958	94.6188	95.0495
			8	92.0635	91.954	93.5323				97.3958	94.1704	96.5346
			9	92.0635	91.954	93.5323				97.3958	94.1704	96.5346
Figure 2f Neurotoxicity score of intracranial VSV-Pprot-GFP															Neurotoxicity scoring sheet
			Days post inocculation (x-axis)	neurotox score (y-axis)
				VSV-Pprot-GFP			VSV-dsRed			VSV-Pprot-GFP + PI
			0	0	0	0	0	0	0	0	0	0
			1	2	1.5	2	2	2	2	2	2.5	2
			2	1	1	1	1	3	3.5	0	0	0
			3	0	0	0	2	12		0	0	0
			4	0	0	0	9			0	0	0
			5	0	0	0				0	0	0
			6	0	0	0				0	0	0
			7	0	0	0				0	0	0
			8	0	0	0				0	0	0
			9	0	0	0				0	0	0
Figure 2g Kaplan meier plot - VSV-Pprot-GFP
							Comparison of Survival Curves
			Days post inocculation (x-axis)	events (y-axis)
				VSV-dsRed			Log-rank (Mantel-Cox) test (recommended)
			2	1			Chi square	9.715
			3	1			df	2
			4	1			P value	0.0078
				VSV-Pprot-GFP			P value summary	**
			9	0			Are the survival curves sig different?	Yes
			9	0
			9	0			Logrank test for trend (recommended)
				VSV-Pprot-GFP + PI			Chi square	6.588
			9	0			df	1
			9	0			P value	0.0103
			9	0			P value summary	*
							Sig. trend?	Yes
							Gehan-Breslow-Wilcoxon test
							Chi square	9
							df	2
							P value	0.0111
							P value summary	*
							Are the survival curves sig different?	Yes
Figure 2i Body weight of intracranial VSV-Lprot-GFP
			Days post inocculation (x-axis)	body weight (%) (y-axis)
				VSV-GFP			VSV-Lprot APV spike					VSV-Lprot IDV high spike
			-1	98.529	97.011	98.05	98.982	98.698	98.516	99.688	98.936	97.199	100.85	100.271	98.485	99.387
			0	100	100	100	100	100	100	100	100	100	100	100	100	100
			1	94.118	88.859	98.607	98.728	91.146	102.374	87.227	96.011	89.076	90.652	93.496	93.636	91.718
			2	92.941	86.413	94.708	100.254	96.094	107.715	84.424	97.872	89.076	101.133	94.038	96.97	96.319
			3	89.706	79.62	94.708	99.746	95.573	112.463	84.112	97.872	94.678	101.7	92.141	98.788	100.613
			4	81.471		77.994	104.071	94.531	114.837	87.85	98.404	95.798	101.416	90.244	96.061	97.239
			5				101.018	89.583	109.496	89.097	98.138	96.359	101.983	89.973	96.061	97.239
			6				103.817	89.323	111.573	87.539	96.543	94.118	99.717	93.496	96.667	98.16
			7				101.781	89.063	108.902			93.838	100.283	93.225
			8				104.835	91.667	106.528			93.277	101.7	94.851
			9				101.527	92.448	103.858			92.157	101.983	94.851

## Sheet: Figure 3e f
Figure 3e Saquinavir dose response - VSV-Prot-Off-GFP
			saquinavir dose (x-axis)	virus titer (y-axis)
				VSV-Prot-Off-GFP		VSV-GFP
			0	422000000	422000000	1000000000	562000000
			1e-08	133000000	178000000	1330000000	316000000
			1e-07	56200000	133000000	316000000	562000000
			3e-07	1780000	10000000	750000000	562000000
			1e-06	1330000	1330000	750000000	750000000
			3e-06	10000	13300	316000000	750000000
			1e-05	10	3.16	316000000	75000000
			3e-05	3.16	3.16	23700000	17800000
Figure 3f Viral replication kinetics
			hours past infection	virus titer (y-axis)
				VSV-GFP		VSV-Lprot-GFP
			0	205	205	422	365
			4	1000000	750000	562000	1330000
			8	75000000	86600000	562000000	237000000
			12	649000000	487000000	1000000000	1150000000
			16	866000000	750000000	487000000	1150000000
			24	750000000	422000000	866000000	866000000

## Sheet: Figure 3g tumor size
Figure 3g VSV-Prot-Off-GFP tumor growth curve
				tumor volume (y-axis)
			Days post infection (x-axis)	mock						VSV-GFP								VSV-Prot-Off-GFP + SQV (starting after start of virus toxicity at day 15)								VSV-Prot-Off-GFP
			-15	0.017	0.011	0.012	0.017	0.007	0.006	0.015	0.011	0.017	0.002	0.004	0.011	0.005	0.006	0.014	0.005	0.015	0.001	0.005	0.008	0.003	0.006	0	0.003	0.008	0.007	0.005	0.013	0.015	0.01
			-12	0.023	0.006	0.009	0.009	0.011	0.008	0.015	0.006	0.014	0.003	0.012	0.01	0.008	0.008	0.012	0.003	0.014	0.007	0.003	0.008	0.005	0.008	0	0.01	0.011	0.009	0.011	0.011	0.022	0.012
			-9	0.025	0.025	0.018	0.014	0.029	0.02	0.019	0.025	0.018	0.007	0.02	0.015	0.017	0.014	0.02	0.012	0.02	0.013	0.012	0.008	0.014	0.02	0	0.015	0.014	0.014	0.023	0.018	0.021	0.023
			-7	0.032	0.032	0.026	0.014	0.028	0.026	0.025	0.032	0.023	0.017	0.035	0.014	0.024	0.023	0.014	0.042	0.025	0.022	0.042	0.019	0.032	0.026	0	0.017	0.014	0.019	0.026	0.02	0.03	0.025
			-5	0.043	0.046	0.04	0.024	0.038	0.047	0.037	0.046	0.04	0.027	0.048	0.027	0.032	0.038	0.018	0.043	0.032	0.035	0.043	0.013	0.042	0.047	0	0.036	0.014	0.019	0.046	0.02	0.032	0.04
			-3	0.06	0.063	0.062	0.023	0.045	0.054	0.04	0.058	0.043	0.047	0.08	0.047	0.045	0.045	0.036	0.058	0.056	0.044	0.055	0.018	0.062	0.054	0.059	0.056	0.018	0.022	0.069	0.031	0.052	0.05
			-1	0.068	0.077	0.091	0.057	0.045	0.061	0.045	0.1	0.079	0.059	0.112	0.05	0.067	0.073	0.046	0.088	0.07	0.046	0.086	0.026	0.113	0.061	0.088	0.071	0.031	0.038	0.085	0.062	0.09	0.049
			1	0.114	0.113	0.132	0.082	0.054	0.13	0.071	0.089	0.132	0.083	0.132	0.1	0.136	0.114	0.086	0.108	0.076	0.074	0.13	0.034	0.167	0.127	0.141	0.114	0.037	0.065	0.147	0.08	0.148	0.123
			3	0.117	0.128	0.114	0.082	0.087	0.144	0.071	0.101	0.165	0.125	0.194	0.1	0.133	0.114	0.094	0.124	0.089	0.035	0.1	0.022	0.188	0.13	0.119	0.072	0.025	0.066	0.133	0.058	0.147	0.068
			5	0.141	0.147	0.17	0.092	0.113	0.165	0.06	0.094	0.129	0.114	0.167	0.074	0.085	0.104	0.096	0.133	0.07	0.034	0.101	0.029	0.158	0.147	0.11	0.088	0.023	0.058	0.099	0.057	0.125	0.073
			7	0.149	0.167	0.213	0.101	0.161	0.237	0.053	0.086	0.117	0.135	0.16	0.047	0.116		0.077	0.146	0.073	0.034	0.086	0.034	0.189	0.152	0.109	0.091	0.022	0.053	0.145	0.062	0.136	0.091
			9	0.219	0.212	0.215	0.13	0.159	0.282	0.055	0.058	0.131	0.087	0.175	0.038	0.093		0.06	0.183	0.073	0.042	0.082	0.034	0.196	0.124	0.13	0.098	0.018	0.022	0.142	0.058	0.119	0.08
			11	0.272	0.22	0.197	0.139	0.164	0.294	0.051	0.072	0.099	0.093	0.152		0.057		0.062	0.129	0.063	0.04	0.098	0.047	0.172	0.12	0.114	0.09	0.017	0.022	0.135	0.042	0.082	0.062
			13	0.318	0.259	0.223	0.16	0.164	0.304	0.044	0.061	0.077	0.071	0.115		0.051		0.049	0.13	0.049	0.037	0.077	0.026	0.184	0.103	0.127	0.064	0.012	0.039	0.121	0.05	0.064	0.053
			15	0.4	0.335	0.215	0.181	0.173	0.347	0.041	0.049	0.046	0.05	0.106		0.046		0.035	0.105	0.054	0.032	0.07	0.02	0.19	0.114	0.159	0.071	0.01	0.035	0.124	0.036	0.061	0.065
			17	0.384	0.271	0.238	0.197	0.198	0.338	0.021	0.057			0.087		0.036		0.034	0.087	0.058	0.04	0.069	0.024	0.192	0.112	0.105	0.051	0.004	0.03	0.103	0.017		0.051
			19	0.401	0.295	0.25	0.23	0.179	0.338	0.016	0.052			0.07		0.033		0.038	0.101	0.058	0.039	0.067	0.024	0.192	0.112	0.105	0.05	0.003	0.029	0.09	0.024		0.042
			21	0.423	0.296	0.3	0.248	0.237	0.341	0.019	0.044			0.073		0.018		0.053	0.105	0.066	0.034	0.068	0.018	0.231	0.111	0.092	0.049	0.003	0.037	0.079	0.018		0.048
			23	0.452	0.332	0.313	0.276	0.232	0.374	0.02	0.04			0.063		0.014		0.059	0.113	0.07	0.04	0.071	0.021	0.236	0.114	0.087	0.031	0.002	0.038	0.088	0.016		0.042
			26	0.497	0.42	0.325	0.253	0.24	0.514	0.019	0.026			0.05		0.007		0.063	0.115	0.076	0.042	0.083	0.022	0.217	0.104	0.07	0.034	0.002	0.037		0.013		0.035
			28	0.527	0.581	0.338	0.325	0.259	0.572	0.016				0.045				0.069	0.104	0.074	0.04	0.084	0.025	0.223	0.117	0.092	0.029	0	0.039		0.013		0.029
			31	0.613	0.608	0.344	0.406	0.435	0.623	0.015				0.044				0.072	0.08	0.076	0.033	0.084	0.022	0.225	0.121		0.025	0	0.039		0.011		0.023
			33	0.764	0.806	0.358	0.526	0.498	0.809	0.015				0.038				0.072	0.084	0.077	0.018	0.081	0.026	0.225	0.121		0.024	0	0.032		0.011		0.02
			36			0.446	0.629	0.53		0.01				0.028				0.07	0.08	0.098	0.013	0.049	0.028	0.19	0.081		0.022	0	0.031		0.011		0.024
			39			0.439	0.749	0.697		0.003				0.018				0.07	0.093	0.093	0.006	0.026	0.028	0.158	0.1		0.014	0	0.028		0		0.022
			42			0.458	0.669	0.692		0				0.014				0.082	0.1	0.094	0.036	0.011	0.028	0.149	0.115		0.003	0	0.028		0		0.003
			45			0.632	0.946	0.755		0				0.013				0.107	0.115	0.1	0.05	0.042	0.026	0.146	0.1		0.003	0	0.014		0		0
			48			0.737		0.891		0				0.012				0.101	0.114	0.062	0.071	0.062	0.05	0.125	0.117		0	0	0.003		0		0
			51			0.838		0.963		0				0.012				0.101	0.159	0.063	0.095	0.078	0.07	0.122	0.109		0	0	0.003		0		0
			54							0				0.005				0.086	0.169	0.05	0.112	0.097	0.074	0.122	0.113		0	0	0.003		0		0
			57							0				0.003				0.086	0.257	0.05	0.115	0.122	0.115	0.128	0.117		0	0	0		0		0
			60							0				0				0.086	0.308	0.05	0.12	0.129	0.156	0.156	0.136		0	0	0		0		0
			63							0				0				0.086	0.354	0.05	0.131	0.137	0.19	0.185	0.147		0	0	0		0		0
			66							0				0				0.086	0.42	0.026	0.149	0.137	0.213	0.212	0.188		0	0	0		0		0
			69							0				0				0.091	0.566	0.026	0.162	0.137	0.292	0.277	0.225		0	0	0		0		0

## Sheet: Figure 3g survival
Figure 3g VSV-Prot-Off-GFP tumor Kaplan Meier plot
			Days post infection (x-axis)	events (y-axis)
				VSV-GFP
			70	0
			70	0					survival proportions								Overal				PBS vs VSV-GFP					PBS vs VSV-Prot-OFF-GFP					PBS vs VSV-Prot-OFF-GFP + SCV
			15	1
			15	1					day	VSV-G-GFP	PBS	VSV-Prot-Off	VSV-Prot-Off + SQV				Comparison of Survival Curves				Comparison of Survival Curves					Comparison of Survival Curves					Comparison of Survival Curves
			26	1					0	100	100	100	100
			6	1					6	87.5							Log-rank (Mantel-Cox) test (recommended)				Log-rank (Mantel-Cox) test					Log-rank (Mantel-Cox) test					Log-rank (Mantel-Cox) test
			8	1					8	75							Chi square	14.07			Chi square	0.3761				Chi square	2.148				Chi square	14.79
			26	1					14			87.5					df	3			df	1				df	1				df	1
				PBS					15	50							P value	0.0028			P value	0.5397				P value	0.1428				P value	0.0001
			33	1					25			75					P value summary	**			P value summary	ns				P value summary	ns				P value summary	***
			33	1					26	25							Are the survival curves sig different?	Yes			Are the survival curves sig different?	No				Are the survival curves sig different?	No				Are the survival curves sig different?	Yes
			51	1					28			62.5
			33	1					33		50						Logrank test for trend (recommended)				Gehan-Breslow-Wilcoxon test					Gehan-Breslow-Wilcoxon test					Gehan-Breslow-Wilcoxon test
			45	1					45		33.3333						Chi square	14.01			Chi square	2.449				Chi square	0.627				Chi square	13.22
			51	1					51		0						df	1			df	1				df	1				df	1
				VSV-Prot-Off-GFP					70	25		62.5	100				P value	0.0002			P value	0.1176				P value	0.4285				P value	0.0003
			70	0													P value summary	***			P value summary	ns				P value summary	ns				P value summary	***
			70	0													Sig. trend?	Yes			Are the survival curves sig different?	No				Are the survival curves sig different?	No				Are the survival curves sig different?	Yes
			70	0
			70	0													Gehan-Breslow-Wilcoxon test				Median survival					Median survival					Median survival
			70	0													Chi square	13.63			VSV-G-GFP	20.5				PBS	39				mock	39
			28	1													df	3			PBS	39				VSV-Prot-Off	Undefined				VSV-Prot-Off + SQV after tumor	Undefined
			14	1													P value	0.0035			Ratio (and its reciprocal)	0.5256	1.902
			25	1													P value summary	**			95% CI of ratio	0,1695 to 1,63	0,6136 to 5,899			Hazard Ratio (Mantel-Haenszel)	B/C	C/B			Hazard Ratio (Mantel-Haenszel)	B/D	D/B
				VSV-Prot-Off-GFP + SQV after tumor regression													Are the survival curves sig different?	Yes								Ratio (and its reciprocal)	2.885	0.3466			Ratio (and its reciprocal)	38.83	0.02575
			70	0																	Hazard Ratio (Mantel-Haenszel)	A/B	B/A			95% CI of ratio	0,6995 to 11,9	0,08401 to 1,43			95% CI of ratio	6,015 to 250,7	0,003989 to 0,1662
			70	0																	Ratio (and its reciprocal)	1.492	0.6703
			70	0																	95% CI of ratio	0,4154 to 5,359	0,1866 to 2,407			Hazard Ratio (logrank)	B/C	C/B			Hazard Ratio (logrank)	B/D	D/B
			70	0																						Ratio (and its reciprocal)	2.531	0.3951			Ratio (and its reciprocal)	Undefined	Undefined
			70	0																	Hazard Ratio (logrank)	A/B	B/A			95% CI of ratio	0,6789 to 9,433	0,106 to 1,473
			70	0																	Ratio (and its reciprocal)	1.372	0.7291
			70	0																	95% CI of ratio	0,4361 to 4,313	0,2318 to 2,293
			70	0

## Sheet: Figure S 7b, c 
Figure S7b Tumor growth of VSV-Pprot-Luc treated tumors
			Days post infection (x-axis)	tumor volume (y-axis)
				VSV-Pprot Luc + APV					VSV-P-prot Luc - APV									Day 14				Day 17
			-10	0.038	0.018	0.013	0.046	0.028	0.016	0.033	0.024	0.02	0.027
			-6	0.087	0.028	0.054	0.08	0.098	0.053	0.054	0.094	0.081	0.037					Column B	- PI			Column B	- PI
			-3	0.159	0.063	0.093	0.121	0.147	0.135	0.067	0.163	0.135	0.054					vs.	vs,			vs.	vs,
			0	0.195	0.106	0.188	0.155	0.215	0.216	0.123	0.238	0.273	0.107					Column A	+ PI			Column A	+ PI
			2	0.269	0.134	0.138	0.116	0.213	0.334	0.17	0.243	0.281	0.139
			5	0.333	0.248	0.108	0.157	0.274	0.472	0.185	0.401	0.397	0.161					Unpaired t test				Unpaired t test
			8	0.406	0.127	0.161	0.167	0.273	0.632	0.336	0.401	0.47	0.224					P value	0.1486			P value	0.0195
			11	0.421	0.091	0.215	0.147	0.325	0.556	0.203	0.256	0.716	0.314					P value summary	ns			P value summary	*
			14	0.261	0.036	0.308	0.205	0.33	0.569	0.209	0.176	1.127	0.491					Significantly different (P < 0.05)?	No			Significantly different (P < 0.05)?	Yes
			17	0.297	0.03	0.454	0.225	0.356	0.806	0.261	1.217	1.336	0.72					One- or two-tailed P value?	Two-tailed			One- or two-tailed P value?	Two-tailed
																		t, df	t=1,599 df=8			t, df	t=2,912 df=8
																		How big is the difference?				How big is the difference?
																		Mean ± SEM of column A	0,228 ± 0,05258, n=5			Mean ± SEM of column A	0,2724 ± 0,07127, n=5
																		Mean ± SEM of column B	0,5144 ± 0,1713, n=5			Mean ± SEM of column B	0,868 ± 0,1917, n=5
																		Difference between means	0,2864 ± 0,1791			Difference between means	0,5956 ± 0,2045
																		95% confidence interval	-0,1267 to 0,6995			95% confidence interval	0,124 to 1,067
																		R squared (eta squared)	0.2421			R squared (eta squared)	0.5146
																		F test to compare variances				F test to compare variances
																		F, DFn, Dfd	10,61, 4, 4			F, DFn, Dfd	7,236, 4, 4
																		P value	0.042			P value	0.0813
																		P value summary	*			P value summary	ns
																		Significantly different (P < 0.05)?	Yes			Significantly different (P < 0.05)?	No
Figure S7c Body weight of intracranial VSV-Lprot-GFP
			Days post inocculation (x-axis)	body weight (%) (y-axis)
				VSV-GFP			VSV-Lprot APVwith spike					VSV-Lprot APV without spike					VSV-Lprot IDV high dose with spike					VSV-Lprot IDV high dose without spike
			-1	98.529	97.011	98.05	97.878	100.946	96.97	97.695	98.592	98.982	98.698	98.516	99.688	98.936	97.199	100.85	100.271	98.485	99.387	100.309	100.304	95.847	97.727	96.99
			0	100	100	100	100	100	100	100	100	100	100	100	100	100	100	100	100	100	100	100	100	100	100	100
			1	94.118	88.859	98.607	88.594	96.215	92.562	97.695	98.592	98.728	91.146	102.374	87.227	96.011	89.076	90.652	93.496	93.636	91.718	95.37	89.666	95.527	94.318	88.629
			2	92.941	86.413	94.708	92.573	96.215	90.358	97.406	95.211	100.254	96.094	107.715	84.424	97.872	89.076	101.133	94.038	96.97	96.319	97.222	102.736	95.527	100.284	97.993
			3	89.706	79.62	94.708	89.92	97.161	91.185	95.389	96.056	99.746	95.573	112.463	84.112	97.872	94.678	101.7	92.141	98.788	100.613	100	105.471	98.722	102.273	103.679
			4	81.471		77.994	90.451	97.476	91.185	93.084	100.282	104.071	94.531	114.837	87.85	98.404	95.798	101.416	90.244	96.061	97.239	95.679	102.736	98.083	103.693	100.334
			5				89.125	96.53	89.532	90.202	97.465	101.018	89.583	109.496	89.097	98.138	96.359	101.983	89.973	96.061	97.239	96.914	101.824	95.527	101.705	104.682
			6				90.716	95.584	91.185	93.084	99.437	103.817	89.323	111.573	87.539	96.543	94.118	99.717	93.496	96.667	98.16	96.296	99.088	96.166	98.864	104.682
			7						88.43	90.778	93.521	101.781	89.063	108.902			93.838	100.283	93.225					94.569	95.739	102.676
			8						88.705	88.761	94.93	104.835	91.667	106.528			93.277	101.7	94.851					94.888	97.159	100.334
			9						88.154	90.49	92.394	101.527	92.448	103.858			92.157	101.983	94.851					94.249	96.307	101.338

[truncated: 2 more sheets: Figure S8a, Figure S9c]
